# Supplementary material for: Phase 1 open-label study of panobinostat, lenalidomide, bortezomib + dexamethasone in relapsed and relapsed/refractory multiple myeloma
Source: Blood Cancer J. 2021 Feb 5;11(2):20. doi: 10.1038/s41408-021-00407-5 (PMC7873303; doi:10.1038/s41408-021-00407-5)
Supplement: Supplementary file 2 — Supplementary Table 1 [file 41408_2021_407_MOESM2_ESM.xlsx]

## Sheet: Sheet1
Supplementary Table 1 Treatment summary.
Overall median (range) number of cycles completed	6 (1–74)
Overall median (range) number of maintenance cycles	0 (0–66)
Patients receiving maintenance therapy, N	8
Median (range) number of maintenance cycles	2 (1–5)
Total number of cycles completed, N
1	3
2	2
3	2
6	3
7	1
8	1
10	1
11	1
12	1
13	1
22	1
31	1
51	1
74	1
Median (range) number of cycles delayed
Bortezomib	1 (1–6)
Dexamethasone	1.5 (1–5)
Lenalidomide	1 (1–6)
Panobinostat	1 (1–6)
Number of patients who had a cycle delayed
Bortezomib	9
Dexamethasone	10
Lenalidomide	9
Panobinostat	10
Median (range) number of cycles with a reduced dose
Bortezomib	1 (1–2)
Dexamethasone	1 (1–1)
Lenalidomide	1 (1–1)
Panobinostat	1 (1–1)
Number of patients who had a dose reduction
Bortezomib	6
Dexamethasone	6
Lenalidomide	3
Panobinostat	3
