# Supplementary material for: Phase 1 open-label study of panobinostat, lenalidomide, bortezomib + dexamethasone in relapsed and relapsed/refractory multiple myeloma
Source: Blood Cancer J. 2021 Feb 5;11(2):20. doi: 10.1038/s41408-021-00407-5 (PMC7873303; doi:10.1038/s41408-021-00407-5)
Supplement: Supplementary file 3 — Supplementary Table 2 [file 41408_2021_407_MOESM3_ESM.xlsx]

## Sheet: Sheet1
Supplementary Table 2 Reasons for held or delayed treatments.
Patient	Agent	Modification	Days delayed	Reason	Toxicity (grade)
1	Bortezomib	Dose Held		Progression
	Dexamethasone	Other		Progression
	Lenalidomide	Other		Progression
	Panobinostat	Other		Progression
2	Bortezomib	Dose Held		Progression
	Dexamethasone	Other		Patient Compliance
		Dose Held		Progression
	Lenalidomide	Dose Held		Progression
	Panobinostat	Dose Held		Progression
3	Bortezomib	Dose Held		Toxicity	Upper respiratory infection (2)
		Dose Held		Other
		Dose Held		Toxicity	Peripheral sensory neuropathy (2)
	Dexamethasone	Dose Held		Toxicity	Upper respiratory infection (2)
		Dose Held		Toxicity	Upper respiratory infection (2)
		Dose Held		Toxicity	Dyspnea (3)
		Dose Held		Physician Decision
		Other		Patient Compliance
		Dose Held		Progression
	Lenalidomide	Dose Held		Toxicity	Upper respiratory infection (2)
		Other		Patient Compliance
		Dose Held		Toxicity	Dyspnea (3)
		Dose Held		Progression
	Panobinostat	Dose Held		Toxicity	Upper respiratory infection (2)
		Dose Held		Toxicity	Upper respiratory infection (2)
		Dose Held		Toxicity	Dyspnea (3)
		Dose Held		Progression
4	Dexamethasone	Other		Patient Compliance
	Panobinostat	Other		Patient Compliance
5	N/A	N/A	N/A	N/A	N/A
6	Bortezomib	Dose Delayed - Restarted at Same Level	14	Toxicity	Fever (2)
	Dexamethasone	Dose Held		Toxicity	Fever (2)
		Dose Delayed - Restarted at Same Level	14	Toxicity	Fever (2)
		Dose Delayed - Restarted at Same Level	1	Other
		Dose Held		Toxicity	Ischemia cerebrovascular (3)
	Lenalidomide	Dose Held		Toxicity	Fever (2)
		Dose Delayed - Restarted at Decreased Level	15	Toxicity	Fever (2)
		Dose Held		Physician Decision
		Dose Held		Toxicity	Ischemia cerebrovascular (3)
	Panobinostat	Other		Patient Compliance
		Dose Held		Toxicity	Fever (2)
		Dose Delayed - Restarted at Increased Level	15	Toxicity	Fever (2)
7	Bortezomib	Dose Held		Toxicity	Neutrophil count decreased (3)
		Dose Delayed - Restarted at Decreased Level	15	Toxicity	Platelet count decreased (3)
		Dose Held		Other
		Dose Delayed - Restarted at Same Level	16	Toxicity	Febrile neutropenia (3)
	Dexamethasone	Dose Held		Toxicity	Neutrophil count decreased (3)
		Dose Delayed - Restarted at Same Level	15	Toxicity	Platelet count decreased (3)
		Dose Held		Toxicity	Generalized muscle weakness (3)
		Dose Held		Other
		Dose Delayed - Restarted at Same Level	16	Toxicity	Febrile neutropenia (3)
	Lenalidomide	Dose Held		Toxicity	Neutrophil count decreased (3)
		Dose Delayed - Restarted at Same Level	15	Toxicity	Platelet count decreased (3)
		Dose Delayed - Restarted at Same Level	16	Toxicity	Febrile neutropenia (3)
	Panobinostat	Dose Held		Toxicity	Neutrophil count decreased (3)
		Dose Delayed - Restarted at Same Level	15	Toxicity	Platelet count decreased (3)
		Dose Delayed - Restarted at Same Level	16	Toxicity	Febrile neutropenia (3)
8	Bortezomib	Dose Held		Toxicity	Syncope (3)
		Dose Held		Toxicity	Upper respiratory infection (2)
	Dexamethasone	Dose Held		Toxicity	Syncope (3)
		Dose Held		Toxicity	Upper respiratory infection (2)
	Lenalidomide	Dose Held		Toxicity	Syncope (3)
		Dose Held		Toxicity	Upper respiratory infection (2)
	Panobinostat	Dose Held		Toxicity	Syncope (3)
		Dose Held		Toxicity	Upper respiratory infection (2)
		Dose Held		Other
		Other		Other
		Other		Other
		Other		Other
9	Bortezomib	Dose Held		Toxicity	Upper respiratory infection (NA)
		Dose Held		Toxicity	Flu like symptoms (2)
		Dose Delayed - Restarted at Same Level	7	Toxicity	Upper respiratory infection (1)
	Dexamethasone	Dose Held		Toxicity	Upper respiratory infection (NA)
		Dose Held		Toxicity	Flu like symptoms (2)
		Dose Delayed - Restarted at Same Level	7	Toxicity	Upper respiratory infection (1)
	Lenalidomide	Dose Held		Toxicity	Upper respiratory infection (NA)
		Dose Held		Toxicity	Flu like symptoms (2)
		Dose Delayed - Restarted at Same Level	7	Toxicity	Upper respiratory infection (1)
	Panobinostat	Dose Held		Toxicity	Upper respiratory infection (NA)
		Dose Held		Toxicity	Flu like symptoms (2)
		Dose Delayed - Restarted at Same Level	7	Toxicity	Upper respiratory infection (1)
10	Bortezomib	Dose Held		Toxicity	Hyponatremia (3)
	Panobinostat	Dose Held		Toxicity	Hyponatremia (3)
		Dose Held		Toxicity	Cardiac disorders - Other, specify (3)
11	Bortezomib	Dose Held		Toxicity	Fall (NA)
		Dose Delayed - Restarted at Same Level	14	Toxicity	Pneumonitis (3)
	Dexamethasone	Dose Delayed - Restarted at Same Level	14	Toxicity	Pneumonitis (3)
	Lenalidomide	Dose Held		Toxicity	Fall (NA)
		Dose Delayed - Restarted at Same Level	14	Toxicity	Pneumonitis (3)
	Panobinostat	Dose Delayed - Restarted at Same Level	7	Toxicity	Fall (NA)
		Dose Delayed - Restarted at Same Level	14	Toxicity	Lung infection (3)
12	Bortezomib	Dose Held		Toxicity	Peripheral sensory neuropathy (1)
		Dose Held		Toxicity	Peripheral sensory neuropathy (1)
		Dose Held		Toxicity	Peripheral sensory neuropathy (1)
13	Bortezomib	Dose Delayed - Restarted at Same Level	0	Other
		Dose Delayed - Restarted at Same Level	7	Toxicity	Erythema multiforme (2)
		Dose Delayed - Restarted at Same Level	7	Toxicity	Upper respiratory infection (2)
	Dexamethasone	Dose Delayed - Restarted at Same Level	0	Other
		Dose Delayed - Restarted at Same Level	7	Toxicity	Erythema multiforme (2)
		Dose Delayed - Restarted at Same Level	7	Toxicity	Upper respiratory infection (2)
	Lenalidomide	Dose Held		Patient Compliance
		Dose Delayed - Restarted at Same Level	7	Toxicity	Erythema multiforme (2)
		Dose Delayed - Restarted at Same Level	7	Toxicity	Upper respiratory infection (2)
	Panobinostat	Dose Delayed - Restarted at Same Level	0	Other
		Dose Delayed - Restarted at Same Level	7	Toxicity	Erythema multiforme (2)
		Dose Delayed - Restarted at Same Level	7	Toxicity	Upper respiratory infection (2)
14	Bortezomib	Dose Delayed - Restarted at Same Level	1	Other
		Dose Delayed - Restarted at Same Level	1	Other
		Other		Progression
	Dexamethasone	Dose Delayed - Restarted at Same Level	2	Other
		Dose Delayed - Restarted at Same Level	2	Other
		Other		Progression
	Lenalidomide	Other		Progression
	Panobinostat	Dose Delayed - Restarted at Same Level	1	Other
		Other		Progression
15	Bortezomib	Dose Held		Toxicity	Upper respiratory infection (NA)
		Dose Held		Progression
	Dexamethasone	Dose Delayed - Restarted at Same Level	7	Toxicity	Upper respiratory infection (NA)
		Dose Held		Progression
	Lenalidomide	Dose Held		Toxicity	Upper respiratory infection (NA)
		Dose Delayed - Restarted at Same Level	7	Toxicity	Upper respiratory infection (NA)
		Dose Held		Progression
	Panobinostat	Dose Delayed - Restarted at Same Level	7	Toxicity	Upper respiratory infection (NA)
		Dose Held		Progression
16	Bortezomib	Dose Delayed - Restarted at Same Level	7	Physician Decision
		Dose Delayed - Restarted at Same Level	7	Physician Decision
		Dose Delayed - Restarted at Same Level	28	Toxicity	Nervous system disorders - Other, specify (3)
		Dose Delayed - Restarted at Same Level	14	Toxicity	Respiratory, thoracic and mediastinal disorders - Other, specify (3)
		Dose Delayed - Restarted at Same Level	27	Toxicity	Diarrhea (2)
		Dose Delayed - Restarted at Same Level	14	Toxicity	Nervous system disorders - Other, specify (3)
	Dexamethasone	Dose Delayed - Restarted at Same Level	7	Physician Decision
		Dose Delayed - Restarted at Same Level	7	Physician Decision
		Dose Held		Toxicity	Nervous system disorders - Other, specify (3)
		Dose Delayed - Restarted at Same Level	14	Toxicity	Respiratory, thoracic and mediastinal disorders - Other, specify (3)
		Dose Delayed - Restarted at Same Level	27	Toxicity	Diarrhea (2)
		Dose Delayed - Restarted at Same Level	14	Toxicity	Nervous system disorders - Other, specify (3)
	Lenalidomide	Dose Delayed - Restarted at Same Level	7	Physician Decision
		Dose Delayed - Restarted at Same Level	7	Physician Decision
		Dose Delayed - Restarted at Same Level	28	Toxicity	Nervous system disorders - Other, specify (3)
		Dose Delayed - Restarted at Same Level	14	Toxicity	Respiratory, thoracic and mediastinal disorders - Other, specify (3)
		Dose Delayed - Restarted at Same Level	27	Toxicity	Diarrhea (2)
		Dose Delayed - Restarted at Same Level	14	Toxicity	Nervous system disorders - Other, specify (3)
	Panobinostat	Dose Delayed - Restarted at Same Level	7	Physician Decision
		Dose Delayed - Restarted at Same Level	7	Physician Decision
		Dose Delayed - Restarted at Same Level	28	Toxicity	Nervous system disorders - Other, specify (3)
		Dose Delayed - Restarted at Same Level	14	Toxicity	Respiratory, thoracic and mediastinal disorders - Other, specify (3)
		Dose Delayed - Restarted at Same Level	28	Toxicity	Diarrhea (2)
		Dose Delayed - Restarted at Same Level	28	Toxicity	Nervous system disorders - Other, specify (3)
17	Bortezomib	Dose Held		Toxicity	Neutrophil count decreased (3)
		Dose Held		Toxicity	Acute kidney injury (2)
		Dose Held		Toxicity	Neutrophil count decreased (NA)
		Dose Held		Toxicity	Neutrophil count decreased (NA)
	Dexamethasone	Dose Held		Toxicity	Neutrophil count decreased (3)
		Dose Held		Toxicity	Acute kidney injury (2)
		Dose Held		Toxicity	Neutrophil count decreased (3)
	Lenalidomide	Dose Held		Toxicity	Neutrophil count decreased (3)
		Dose Held		Toxicity	Acute kidney injury (2)
		Dose Held		Toxicity	Neutrophil count decreased (3)
		Dose Held		Toxicity	Neutrophil count decreased (NA)
	Panobinostat	Other		Other
		Dose Held		Toxicity	Neutrophil count decreased (3)
		Dose Held		Toxicity	Acute kidney injury (2)
		Dose Held		Toxicity	Neutrophil count decreased (3)
		Dose Held		Toxicity	Neutrophil count decreased (3)
19	Bortezomib	Other		Toxicity	Renal and urinary disorders - Other, specify (3)
	Dexamethasone	Other		Toxicity	Renal and urinary disorders - Other, specify (3)
	Lenalidomide	Other		Toxicity	Renal and urinary disorders - Other, specify (3)
	Panobinostat	Other		Toxicity	Renal and urinary disorders - Other, specify (3)
20	Bortezomib	Dose Held		Toxicity	Platelet count decreased (3)
		Dose Held		Toxicity	Platelet count decreased (4)
		Dose Held		Toxicity	Platelet count decreased (4)
		Dose Held		Toxicity	Platelet count decreased (4)
		Dose Held		Toxicity	Platelet count decreased (4)
		Dose Delayed - Restarted at Same Level	7	Toxicity	Tooth infection (2)
		Dose Held		Toxicity	Platelet count decreased (4)
		Dose Held		Toxicity	Upper respiratory infection (NA)
	Dexamethasone	Dose Held		Toxicity	Platelet count decreased (4)
		Dose Held		Toxicity	Platelet count decreased (4)
		Dose Held		Toxicity	Platelet count decreased (4)
		Dose Held		Toxicity	Platelet count decreased (4)
		Dose Delayed - Restarted at Same Level	7	Toxicity	Gum infection (NA)
		Dose Held		Toxicity	Platelet count decreased (4)
		Dose Held		Toxicity	Upper respiratory infection (NA)
	Lenalidomide	Dose Held		Toxicity	Platelet count decreased (3)
		Dose Held		Toxicity	Platelet count decreased (4)
		Dose Held		Toxicity	Platelet count decreased (4)
		Dose Held		Toxicity	Platelet count decreased (4)
		Dose Delayed - Restarted at Same Level	7	Toxicity	Gum infection (2)
		Dose Held		Toxicity	Platelet count decreased (4)
		Dose Held		Toxicity	Upper respiratory infection (NA)
	Panobinostat	Dose Held		Toxicity	Platelet count decreased (3)
		Dose Held		Toxicity	Platelet count decreased (4)
		Dose Held		Toxicity	Platelet count decreased (4)
		Dose Held		Patient Compliance
		Dose Held		Toxicity	Platelet count decreased (4)
		Dose Held		Toxicity	Platelet count decreased (4)
		Dose Delayed - Restarted at Same Level	7	Toxicity	Gum infection (2)
		Dose Held		Toxicity	Platelet count decreased (4)
		Dose Held		Toxicity	Upper respiratory infection (NA)
21	Bortezomib	Dose Held		Toxicity	Febrile neutropenia (3)
		Dose Delayed - Restarted at Same Level	7	Toxicity	White blood cell decreased (NA)
	Dexamethasone	Dose Held		Toxicity	Febrile neutropenia (3)
		Dose Delayed - Restarted at Same Level	7	Toxicity	White blood cell decreased (NA)
	Lenalidomide	Dose Held		Physician Decision
		Dose Held		Toxicity	Febrile neutropenia (3)
		Dose Delayed - Restarted at Decreased Level	7	Toxicity	White blood cell decreased (NA)
	Panobinostat	Dose Held		Toxicity	Febrile neutropenia (3)
		Dose Delayed - Restarted at Same Level	7	Toxicity	White blood cell decreased (NA)
NA not applicable. Patient 18 (not shown) was ineligible and did not receive treatment.
